# Supplementary material for: The Ruminal Microbiome Alterations Associated with Diet-Induced Milk Fat Depression and Milk Fat Globule Size Reduction in Dairy Goats
Source: Animals (Basel). 2024 Sep 9;14(17):2614. doi: 10.3390/ani14172614 (PMC11393860; doi:10.3390/ani14172614)
Supplement: Supplementary file 1 [file animals-14-02614-s001.zip]

Archive with 1 entries (1 files):
- animals-3155582-supplementary.pdf
